# Supplementary material for: Type 2 Diabetes Mellitus Coincident with Clinical and Subclinical Thyroid Dysfunctions Results in Dysregulation of Circulating Chemerin, Resistin and Visfatin
Source: Biomedicines. 2023 Jan 25;11(2):346. doi: 10.3390/biomedicines11020346 (PMC9952980; doi:10.3390/biomedicines11020346)
Supplement: Supplementary file 1 [file biomedicines-11-00346-s001.zip]

Archive with 1 entries (1 files):
- biomedicines-1877625-supplementary.docx
